# Supplementary material for: Exploring the Volatile Fingerprinting of Young Portuguese Monovarietal Red Wines by HS-SPME-GC×GC-TOFMS: A Five-Year Study
Source: Molecules. 2025 Dec 18;30(24):4814. doi: 10.3390/molecules30244814 (PMC12735745; doi:10.3390/molecules30244814)
Supplement: Supplementary file 1 [file molecules-30-04814-s001.zip]

Archive with 2 entries (2 files):
- Supplementary files.pdf
- Supplementary tables.xlsx
