# Supplementary material for: Exploring the Volatile Fingerprinting of Young Portuguese Monovarietal Red Wines by HS-SPME-GC×GC-TOFMS: A Five-Year Study
Source: Molecules. 2025 Dec 18;30(24):4814. doi: 10.3390/molecules30244814 (PMC12735745; doi:10.3390/molecules30244814)
Supplement: Supplementary file 1 [file molecules-30-04814-s001.zip › Supplementary tables.xlsx]

## Sheet: Table S1  Mean and standard dev
	Table S1: Mean and standard deviation values
	Compound no.	Compound name	2020			2021			2022			2023			2024
			Alicante Bouschet	Touriga Nacional	Trincadeira	Alicante Bouschet	Touriga Nacional	Trincadeira	Alicante Bouschet	Touriga Nacional	Trincadeira	Alicante Bouschet	Touriga Nacional	Trincadeira	Alicante Bouschet	Touriga Nacional	Trincadeira
Compound no.		Esters
1	1	Acetic acid, 2-methylpropyl ester	0.130 ± 0.062	0.149 ± 0.047	0.357 ± 0.197	0.055 ± 0.014	0.045 ± 0.016	0.025 ± 0.011	0.037 ± 0.013	0.067 ± 0.056	0.076 ± 0.053	0.068 ± 0.032	0.072 ± 0.045	0.127 ± 0.128	0.031 ± 0.021	0.209 ± 0.286	0.084 ± 0.041
2	2	Butanoic acid, ethyl ester	0.031 ± 0.021	0.045 ± 0.020	0.262 ± 0.146	0.329 ± 0.367	0.582 ± 0.091	0.591 ± 0.039	0.639 ± 0.426	0.585 ± 0.163	0.599 ± 0.143	0.581 ± 0.101	0.503 ± 0.077	0.615 ± 0.096	0.618 ± 0.240	0.642 ± 0.429	0.698 ± 0.332
3	3	Propanoic acid, 2-hydroxy-, ethyl ester	0.708 ± 0.096	0.569 ± 0.230	0.468 ± 0.120	0.288 ± 0.103	0.110 ± 0.022	0.359 ± 0.353	0.334 ± 0.515	0.152 ± 0.044	3.943 ± 2.906	1.518 ± 2.558	0.050 ± 0.019	0.074 ± 0.051	0.246 ± 0.074	0.567 ± 0.449	0.201 ± 0.02
4	4	Butanoic acid, 2-methyl-, ethyl ester	0.053 ± 0.012	0.074 ± 0.013	0.703 ± 0.911	0.066 ± 0.023	0.040 ± 0.005	0.058 ± 0.008	0.065 ± 0.029	0.052 ± 0.005	0.152 ± 0.046	0.098 ± 0.006	0.070 ± 0.060	0.084 ± 0.030	0.048 ± 0.010	0.056 ± 0.047	0.042 ± 0.002
5	5	Butanoic acid, 3-methyl-, ethyl ester	0.029 ± 0.009	0.031 ± 0.007	0.095 ± 0.014	0.118 ± 0.032	0.047 ± 0.010	0.095 ± 0.029	0.107 ± 0.044	0.075 ± 0.024	0.268 ± 0.052	0.189 ± 0.015	0.084 ± 0.063	0.204 ± 0.054	0.079 ± 0.030	0.096 ± 0.063	0.059 ± 0.010
6	6	Hexanoic acid, methyl ester	0.041 ± 0.006	0.031 ± 0.009	0.139 ± 0.031	0.730 ± 0.094	0.154 ± 0.059	0.778 ± 0.143	0.743 ± 0.344	0.779 ± 0.264	0.678 ± 0.042	0.564 ± 0.049	0.758 ± 0.159	0.366 ± 0.112	0.398 ± 0.090	0.140 ± 0.081	0.843 ± 0.051
7	7	3-Hexenoic acid, ethyl ester	0.431 ± 0.202	0.221 ± 0.174	0.986 ± 0.251	0.307 ± 0.153	0.914 ± 0.168	0.596 ± 0.358	0.317 ± 0.152	0.223 ± 0.178	0.658 ± 0.255	0.422 ± 0.306	0.924 ± 0.702	0.897 ± 0.315	0.219 ± 0.173	0.146 ± 0.087	0.607 ± 0.335
8	8	Hexanoic acid, ethyl ester	0.887 ± 0.754	0.382 ± 0.048	0.119 ± 1.338	0.311 ± 0.075	0.196 ± 0.137	0.220 ± 0.014	0.369 ± 0.094	0.287 ± 0.048	0.192 ± 0.019	0.109 ± 0.015	0.127 ± 0.007	0.101 ± 0.018	0.184 ± 0.094	0.477 ± 0.521	0.212 ± 0.039
9	9	Acetic acid, hexyl ester	0.314 ± 0.068	0.255 ± 0.048	0.651 ± 0.115	0.050 ± 0.013	0.036 ± 0.012	0.029 ± 0.005	0.047 ± 0.026	0.036 ± 0.019	0.035 ± 0.013	0.032 ± 0.004	0.030 ± 0.004	0.019 ± 0.006	0.047 ± 0.009	0.071 ± 0.024	0.045 ± 0.014
10	10	2-Hexenoic acid, ethyl ester	0.049 ± 0.009	0.057 ± 0.011	0.032 ± 0.017	0.007 ± 0.003	0.010 ± 0.007	0.054 ± 0.033	0.018 ± 0.015	0.011 ± 0.007	0.012 ± 0.011	0.031 ± 0.027	0.009 ± 0.003	0.008 ± 0.003	0.014 ± 0.008	0.025 ± 0.017	0.012 ± 0.008
11	11	2-Hexenoic acid, ethyl ester, (isomer)	0.005 ± 0.002	0.008 ± 0.004	0.259 ± 0.122	0.060 ± 0.018	0.068 ± 0.088	0.020 ± 0.006	0.026 ± 0.012	0.023 ± 0.007	0.023 ± 0.013	0.016 ± 0.009	0.023 ± 0.008	0.022 ± 0.010	0.063 ± 0.013	0.081 ± 0.073	0.041 ± 0.018
12	12	Butanoic acid, pentyl ester	0.044 ± 0.011	0.045 ± 0.005	0.030 ± 0.009	0.095 ± 0.048	0.074 ± 0.015	0.123 ± 0.023	0.119 ± 0.076	0.092 ± 0.052	0.059 ± 0.017	0.070 ± 0.019	0.057 ± 0.028	0.058 ± 0.014	0.098 ± 0.020	0.083 ± 0.006	0.140 ± 0.005
13	13	Hexanoic acid, propyl ester	0.076 ± 0.015	0.059 ± 0.020	0.200 ± 0.048	0.018 ± 0.014	0.081 ± 0.005	0.023 ± 0.009	0.027 ± 0.018	0.043 ± 0.031	0.047 ± 0.013	0.034 ± 0.015	0.055 ± 0.034	0.039 ± 0.008	0.022 ± 0.006	0.302 ± 0.148	0.043 ± 0.004
14	14	Acetic acid, heptyl ester	0.014 ± 0.011	0.063 ± 0.025	0.181 ± 0.038	0.100 ± 0.039	0.044 ± 0.011	0.042 ± 0.015	0.063 ± 0.029	0.028 ± 0.019	0.064 ± 0.029	0.073 ± 0.040	0.066 ± 0.016	0.007 ± 0.005	0.030 ± 0.026	0.108 ± 0.038	0.041 ± 0.047
15	15	Octanoic acid, methyl ester	0.086 ± 0.036	0.032 ± 0.016	0.147 ± 0.055	0.018 ± 0.008	0.013 ± 0.005	0.018 ± 0.003	0.020 ± 0.016	0.016 ± 0.006	0.015 ± 0.005	0.083 ± 0.017	0.050 ± 0.036	0.011 ± 0.006	0.012 ± 0.014	0.077 ± 0.024	0.007 ± 0.002
16	16	Hexanoic acid, 2-methylpropyl ester	0.008 ± 0.004	0.017 ± 0.11	0.051 ± 0.032	0.020 ± 0.014	0.008 ± 0.004	0.006 ± 0.003	0.010 ± 0.003	0.010 ± 0.004	0.010 ± 0.006	0.024 ± 0.013	0.011 ± 0.014	0.008 ± 0.004	0.019 ± 0.008	0.011 ± 0.014	0.010 ± 0.003
17	17	Butanedioic acid, diethyl ester	0.621 ± 0.382	0.320 ± 0.149	0.762 ± 0.376	0.292 ± 0.151	0.286 ± 0.188	0.135 ± 0.047	0.904 ± 0.355	0.065 ± 0.037	0.057 ± 0.021	0.084 ± 0.037	0.623 ± 0.304	0.920 ± 0.264	0.588 ± 0.268	0.762 ± 0.392	0.266 ± 0.179
18	18	7-Octenoic acid, ethyl ester	0.010± 0.006	0.005 ± 0.003	0.071 ± 0.023	0.585 ± 0.108	0.799 ± 0.010	0.013 ± 0.006	0.384 ± 0.368	0.407 ± 0.227	0.687 ± 0.193	0.465 ± 0.027	0.645 ± 0.137	0.409 ± 0.067	0.511 ± 0.116	0.668 ± 0.360	0.624 ± 0.035
19	19	Octanoic acid, ethyl ester	0.725 ± 0.321	0.096 ± 0.047	0.607 ± 0.297	0.047 ± 0.025	0.025 ± 0.035	0.035 ± 0.018	0.052 ± 0.031	0.025 ± 0.018	0.012 ± 0.011	0.005 ± 0.002	0.016 ± 0.009	0.007 ± 0.002	0.042 ± 0.046	0.020 ± 0.037	0.009 ± 0.001
20	20	Benzeneacetic acid, ethyl ester	0.126 ± 0.062	0.017 ± 0.007	0.164 ± 0.044	0.051 ± 0.019	0.033 ± 0.029	0.007 ± 0.004	0.078 ± 0.041	0.090 ± 0.046	0.041 ± 0.051	0.028 ± 0.011	0.067 ± 0.044	0.016 ± 0.003	0.036 ± 0.019	0.020 ± 0.027	0.012 ± 0.010
21	21	2-Hexenoic acid, ethyl ester, (isomer)	0.088 ± 0.045	0.042 ± 0.011	0.018 ± 0.008	0.195 ± 0.035	0.114 ± 0.024	0.046 ± 0.015	0.151 ± 0.035	0.128 ± 0.048	0.086 ± 0.034	0.282 ± 0.427	0.098 ± 0.047	0.071 ± 0.023	0.058 ± 0.008	0.148 ± 0.104	0.097 ± 0.024
22	22	Acetic acid, 2-phenylethyl ester	0.123 ± 0.025	0.097 ± 0.018	0.148 ± 0.025	0.008 ± 0.002	0.016 ± 0.009	0.008 ± 0.002	0.022 ± 0.022	0.015 ± 0.008	0.014 ± 0.010	0.016 ± 0.005	0.011 ± 0.007	0.049 ± 0.023	0.007 ± 0.006	0.029 ± 0.035	0.035 ± 0.011
23	23	2-Propenoic acid. octyl ester	0.013 ± 0.005	0.012 ± 0.006	0.029 ± 0.009	0.012 ± 0.003	0.009 ± 0.001	0.014 ± 0.001	0.016 ± 0.009	0.013 ± 0.009	0.020 ± 0.004	0.013 ± 0.001	0.011 ± 0.001	0.016 ± 0.005	0.011 ± 0.002	0.021 ± 0.023	0.021 ± 0.001
24	24	Octanoic acid, propyl ester	0.012 ± 0.005	0.011 ± 0.002	0.055 ± 0.011	0.054 ± 0.009	0.040 ± 0.001	0.037 ± 0.015	0.031 ± 0.012	0.036 ± 0.008	0.079 ± 0.069	0.047 ± 0.021	0.065 ± 0.004	0.018 ± 0.004	0.014 ± 0.012	0.287 ± 0.438	0.065 ± 0.036
25	25	Nonanoic acid, ethyl ester	0.016 ± 0.004	0.052 ± 0.012	0.099 ± 0.022	0.065 ± 0.016	0.275 ± 0.351	0.014 ± 0.004	0.055 ± 0.018	0.522 ± 0.239	0.016 ± 0.010	0.045 ± 0.010	0.470 ± 0.384	0.022 ± 0.009	0.115 ± 0.066	0.009 ± 0.014	0.012 ± 0.009
26	26	Decanoic acid, methyl ester	0.103 ± 0.080	0.129 ± 0.088	0.042 ± 0.023	0.021 ± 0.007	0.018 ± 0.003	0.024 ± 0.008	0.028 ± 0.019	0.014 ± 0.004	0.038 ± 0.037	0.017 ± 0.006	0.024 ± 0.012	0.022 ± 0.018	0.047 ± 0.007	0.059 ± 0.045	0.031 ± 0.032
27	27	Caprylic acid isobutyl ester	0.031 ± 0.004	0.022 ± 0.011	0.026 ± 0.018	0.045 ± 0.014	0.021 ± 0.004	0.025 ± 0.011	0.014 ± 0.006	0.015 ± 0.005	0.038 ± 0.004	0.014 ± 0.005	0.022 ± 0.007	0.047 ± 0.027	0.018 ± 0.006	0.053 ± 0.047	0.029 ± 0.004
28	28	Decanoic acid, ethyl ester	0.009 ± 0.005	0.019 ± 0.005	0.067 ± 0.013	0.021 ± 0.002	0.010 ± 0.009	0.010 ± 0.003	0.022 ± 0.011	0.021 ± 0.009	0.013 ± 0.004	0.015 ± 0.003	0.007 ± 0.006	0.008 ± 0.003	0.020 ± 0.007	0.034 ± 0.021	0.013 ± 0.003
29	29	Decanoic acid, ethyl ester	0.011 ± 0.003	0.011 ± 0.004	0.029 ± 0.015	0.064 ± 0.018	0.056 ± 0.010	0.060 ± 0.025	0.046 ± 0.018	0.051 ± 0.010	0.066 ± 0.030	0.062 ± 0.026	0.042 ± 0.017	0.055 ± 0.045	0.183 ± 0.053	0.167 ± 0.063	0.123 ± 0.062
31	30	Butanedioic acid, ethyl 3-methylbutyl ester	0.010 ± 0.002	0.015 ± 0.011	0.019 ± 0.007	0.069 ± 0.031	0.077 ± 0.021	0.031 ± 0.009	0.132 ± 0.070	0.099 ± 0.041	0.074 ± 0.020	0.102 ± 0.029	0.059 ± 0.047	0.042 ± 0.025	0.044 ± 0.019	0.056 ± 0.094	0.046 ± 0.016
32	31	Octanoic acid, 3-methylbutyl ester	0.054 ± 0.022	0.050 ± 0.020	0.187 ± 0.021	0.297 ± 0.111	0.310 ± 0.010	0.008 ± 0.003	0.172 ± 0.117	0.054 ± 0.107	0.008 ± 0.002	0.009 ± 0.005	0.009 ± 0.006	0.009 ± 0.003	0.020 ± 0.035	0.075 ± 0.127	0.009 ± 0.005
33	32	Undecanoic acid, ethyl ester	0.232 ± 0.151	0.162 ± 0.184	0.025 ± 0.008	0.151 ± 0.032	0.171 ± 0.061	0.088 ± 0.021	0.204 ± 0.084	0.229 ± 0.089	0.115 ± 0.025	0.107 ± 0.022	0.083 ± 0.021	0.062 ± 0.021	0.064 ± 0.010	0.689 ± 0.548	0.097 ± 0.049
34	33	n-Capric acid isobutyl ester	0.090 ± 0.022	0.440 ± 0.053	0.356 ± 0.088	0.040 ± 0.016	0.043 ± 0.017	0.047 ± 0.023	0.045 ± 0.018	0.033 ± 0.017	0.120 ± 0.150	0.019 ± 0.004	0.015 ± 0.003	0.043 ± 0.031	0.028 ± 0.015	0.063 ± 0.054	0.036 ± 0.010
35	34	Dodecanoic acid, ethyl ester	0.055 ± 0.021	0.052 ± 0.016	0.182 ± 0.047	0.245 ± 0.024	0.059 ± 0.014	0.007 ± 0.002	1.556 ± 0.889	0.046 ± 0.019	0.007 ± 0.002	0.060 ± 0.014	0.062 ± 0.011	0.011 ± 0.009	0.056 ± 0.008	0.272 ± 0.324	0.079 ± 0.010
36	35	Octanoic acid, hexyl ester	0.180 ± 0.93	0.051 ± 0.008	0.023 ± 0.014	0.007 ± 0.001	0.008 ± 0.003	0.005 ± 0.001	0.010 ± 0.002	0.008 ± 0.002	0.009 ± 0.001	0.016 ± 0.005	0.008 ± 0.008	0.007 ± 0.003	0.005 ± 0.001	0.009 ± 0.014	0.004 ± 0.011
37	36	Pentadecanoic acid, 3-methylbutyl ester	0.006 ± 0.001	0.006 ± 0.001	0.020 ± 0.003	0.205 ± 0.086	0.198 ± 0.007	0.178 ± 0.014	0.257 ± 0.045	0.230 ± 0.015	0.080 ± 0.012	0.135 ± 0.046	0.134 ± 0.014	0.070 ± 0.024	0.230 ± 0.047	0.267 ± 0.106	0.207 ± 0.007
38	37	Tridecanoic acid ethyl ester	0.298 ± 0.198	0.546 ± 0.432	0.764 ± 0.359	0.504 ± 0.754	0.829 ± 0.496	0.363 ± 1.147	0.383 ± 0.321	0.349 ± 0.641	0.936 ± 0.861	0.345 ± 0.655	0.534 ± 0.768	0.929 ± 0.227	0.611 ± 0.964	0.629 ± 0.269	0.456 ± 0.554
39	38	Tetradecanoic acid, ethyl ester	0.339 ± 0.122	0.314 ± 0.059	0.135 ± 0.079	0.034 ± 0.008	0.034 ± 0.012	0.027 ± 0.003	0.025 ± 0.005	0.023 ± 0.008	0.047 ± 0.008	0.048 ± 0.014	0.039 ± 0.014	0.033 ± 0.007	0.051 ± 0.009	0.043 ± 0.011	0.037 ± 0.003
	39	Tetradecanoic acid, isopropyl ester	0.038 ± 0.005	0.046 ± 0.014	0.028 ± 0.018	0.361 ± 0.262	0.174 ± 0.070	0.740 ± 0.311	0.290 ± 0.233	0.334 ± 0.267	0.808 ± 0.453	0.648 ± 0.333	0.713 ± 0.103	0.407 ± 0.131	0.774 ± 0.364	0.513 ± 0.217	0.109 ± 0.081
	40	Dodecanoic acid, 3-methylbutyl ester	0.143 ± 0.083	0.137 ± 0.087	0.895 ± 0.086	0.053 ± 0.026	0.033 ± 0.010	0.044 ± 0.005	0.035 ± 0.008	0.039 ± 0.009	0.052 ± 0.012	0.144 ± 0.008	0.098 ± 0.040	0.078 ± 0.023	0.053 ± 0.017	0.063 ± 0.025	0.085 ± 0.007
42	41	Pentadecanoic acid, ethyl ester	0.388 ± 0.133	0.171 ± 0.042	0.372 ± 0.475	0.733 ± 0.733	0.735 ± 0.517	0.557 ± 0.321	0.475 ± 0.757	0.496 ± 0.075	0.408 ± 0.263	0.707 ± 0.268	0.101 ± 0.904	0.725 ± 0.178	0.943 ± 0.511	0.377 ± 0.701	0.778 ± 0.542
43	42	9-Hexadecenoic acid, ethyl ester	0.038 ± 0.006	0.031 ± 0.02	0.099 ± 0.024	0.099 ± 0.007	0.068 ± 0.011	0.037 ± 0.010	0.043 ± 0.037	0.090 ± 0.046	0.077 ± 0.018	0.053 ± 0.029	0.031 ± 0.013	0.051 ± 0.020	0.023 ± 0.011	0.079 ± 0.075	0.030 ± 0.009
44	43	Hexadecanoic acid, ethyl ester	0.037 ± 0.005	0.04 ± 0.008	0.072 ± 0.021	0.015 ± 0.004	0.015 ± 0.006	0.014 ± 0.004	0.031 ± 0.014	0.014 ± 0.011	0.007 ± 0.004	0.016 ± 0.011	0.004 ± 0.002	0.016 ± 0.009	0.007 ± 0.006	0.021 ± 0.025	0.010 ± 0.002
45	44	Linoleic acid ethyl ester	0.011 ± 0.007	0.007 ± 0.005	0.067 ± 0.032	0.182 ± 0.033	0.133 ± 0.005	0.148 ± 0.009	0.144 ± 0.026	0.138 ± 0.017	0.170 ± 0.002	0.173 ± 0.008	0.184 ± 0.015	0.158 ± 0.069	0.309 ± 0.074	0.303 ± 0.177	0.162 ± 0.007
46	45	Octadecanoic acid, ethyl ester	0.213 ± 0.016	0.229 ± 0.035	0.110 ± 0.023	0.269 ± 0.031	0.174 ± 0.006	0.103 ± 0.030	0.205 ± 0.077	0.163 ± 0.04	0.419 ± 0.046	0.263 ± 0.028	0.529 ± 0.218	0.291 ± 0.029	0.155 ± 0.037	0.083 ± 0.057	0.215 ± 0.021
		Alcohols
47	46	1-pentanol	0.252 ± 0.031	0.152 ± 0.054	0.271 ± 0.038	0.257 ± 0.040	0.031 ± 0.004	0.030 ± 0.009	0.210 ± 0.053	0.027 ± 0.013	0.038 ± 0.009	0.145 ± 0.055	0.038 ± 0.014	0.091 ± 0.048	0.266 ± 0.019	0.047 ± 0.024	0.134 ± 0.059
48	47	1-Hexanol	0.073 ± 0.042	0.122 ± 0.064	0.020 ± 0.006	0.007 ± 0.002	0.038 ± 0.016	0.008 ± 0.003	0.012 ± 0.010	0.041 ± 0.014	0.004 ± 0.001	0.011 ± 0.011	0.059 ± 0.017	0.006 ± 0.001	0.009 ± 0.004	0.086 ± 0.045	0.006 ± 0.003
49	48	1-Butanol, 3-methyl-, acetate	0.011 ± 0.007	0.034 ± 0.005	0.033 ± 0.039	0.012 ± 0.007	0.008 ± 0.001	0.010 ± 0.004	0.010 ± 0.006	0.011 ± 0.006	0.007 ± 0.002	0.007 ± 0.001	0.007 ± 0.001	0.006 ± 0.002	0.020 ± 0.011	0.031 ± 0.032	0.02 ± 0.009
50	49	1-Butanol, 3-methyl-, propanoate	0.016 ± 0.004	0.014 ± 0.004	0.038 ± 0.018	0.091 ± 0.143	0.008 ± 0.008	0.334 ± 0.106	0.085 ± 0.086	0.032 ± 0.034	0.100 ± 0.135	0.371 ± 0.033	0.067 ± 0.153	0.006 ± 0.002	0.597 ± 0.313	0.471 ± 0.409	0.009 ± 0.007
51	50	1-Heptanol	0.162 ± 0.144	0.135 ± 0.122	0.751 ± 0.194	0.043 ± 0.010	0.090 ± 0.034	0.006 ± 0.002	0.031 ± 0.007	0.110 ± 0.057	0.009 ± 0.006	0.024 ± 0.002	0.008 ± 0.005	0.012 ± 0.007	0.021 ± 0.012	0.008 ± 0.003	0.017 ± 0.001
52	51	1-Propanol, 3-(methylthio)	0.015 ± 0.012	0.105 ± 0.085	0.009 ± 0.007	0.048 ± 0.047	0.049 ± 0.001	0.035 ± 0.016	0.070± 0.037	0.067 ± 0.016	0.039 ± 0.003	0.050 ± 0.023	0.050 ± 0.009	0.006 ± 0.003	0.091 ± 0.016	0.067 ± 0.035	0.037 ± 0.029
53	52	1-Octanol	0.065 ± 0.002	0.106 ± 0.126	0.053 ± 0.007	0.027 ± 0.010	0.025 ± 0.003	0.020 ± 0.009	0.024 ± 0.007	0.02 ± 0.009	0.011 ± 0.002	0.052 ± 0.048	0.036 ± 0.004	0.018 ± 0.006	0.067 ± 0.009	0.042 ± 0.020	0.030 ± 0.013
54	53	Linalool - I	0.033 ± 0.003	0.037 ± 0.009	0.032 ± 0.009	0.008 ± 0.005	0.009 ± 0.004	0.007 ± 0.004	0.008 ± 0.003	0.007 ± 0.004	0.008 ± 0.003	0.018 ± 0.011	0.005 ± 0.002	0.008 ± 0.007	0.016 ± 0.005	0.025 ± 0.019	0.009 ± 0.006
56	54	Phenylethyl Alcohol	0.006 ± 0.003	0.008 ± 0.005	0.019 ± 0.008	0.472 ± 0.084	0.534 ± 0.324	0.546 ± 0.463	0.675 ± 0.775	0.373 ± 0.725	0.181 ± 0.285	0.053 ± 0.021	0.723 ± 0.019	0.043 ± 0.031	0.114 ± 0.024	0.483 ± 0.716	0.687 ± 0.531
57	55	Citronellol	0.215 ± 0.164	0.241 ± 0.709	0.984 ± 0.676	0.006 ± 0.001	0.007 ± 0.003	0.007 ± 0.001	0.010± 0.004	0.007 ± 0.001	0.010 ± 0.001	0.007 ± 0.002	0.005 ± 0.002	0.006 ± 0.001	0.005 ± 0.002	0.015 ± 0.027	0.013 ± 0.019
58	56	1-Decanol	0.009 ± 0.001	0.008 ± 0.001	0.019 ± 0.004	0.127 ± 0.013	0.105 ± 0.085	0.076 ± 0.051	0.079 ± 0.023	0.090 ± 0.034	0.096 ± 0.039	0.182 ± 0.038	0.110 ± 0.057	0.159 ± 0.029	0.119 ± 0.025	0.113 ± 0.047	0.088 ± 0.013
		Aldehydes
59	57	Benzaldehyde	0.077 ± 0.081	0.074 ± 0.037	0.040 ± 0.011	0.006 ± 0.002	0.010 ± 0.004	0.008 ± 0.006	0.007 ± 0.003	0.005 ± 0.002	0.006 ± 0.002	0.007 ± 0.001	0.005 ± 0.002	0.006 ± 0.007	0.119 ± 0.025	0.034 ± 0.027	0.003 ± 0.002
60	58	Benzeneacetaldehyde	0.004 ± 0.001	0.008 ± 0.005	0.026 ± 0.034	0.164 ± 0.033	0.103 ± 0.010	0.135 ± 0.017	0.190 ± 0.028	0.159 ± 0.028	0.054 ± 0.010	0.167 ± 0.022	0.168 ± 0.017	0.109 ± 0.034	0.005 ± 0.001	0.236 ± 0.116	0.128 ± 0.012
55	59	Nonanal	0.008 ± 0.004	0.006 ± 0.001	0.019 ± 0.009	0.012 ± 0.004	0.016 ± 0.007	0.012 ± 0.005	0.018 ± 0.005	0.014 ± 0.006	0.009 ± 0.006	0.010 ± 0.003	0.006 ± 0.004	0.006 ± 0.003	0.003 ± 0.001	0.013 ± 0.023	0.006 ± 0.002
		Carboxylic acids
61	60	Heptanoic acid	0.173 ± 0.031	0.13 ± 0.043	0.090 ± 0.023	0.008 ± 0.005	0.013 ± 0.008	0.006 ± 0.002	0.008 ± 0.002	0.007 ± 0.003	0.005 ± 0.002	0.007 ± 0.005	0.006 ± 0.001	0.006 ± 0.003	0.516 ± 0.077	0.022 ± 0.032	0.007 ± 0.002
62	61	Oleic Acid	0.009 ± 0.005	0.005 ± 0.001	0.013 ± 0.004	0.005 ± 0.001	0.014 ± 0.008	0.007 ± 0.001	0.020 ± 0.025	0.019 ± 0.010	0.007 ± 0.003	0.010 ± 0.008	0.004 ± 0.001	0.004 ± 0.001	0.016 ± 0.008	0.014 ± 0.026	0.006 ± 0.002
		Ketones
63	62	Butyrolactone	0.011 ± 0.004	0.012 ± 0.005	0.018 ± 0.007	0.007 ± 0.002	0.008 ± 0.002	0.006 ± 0.002	0.010 ± 0.002	0.007 ± 0.003	0.006 ± 0.001	0.010 ± 0.005	0.006 ± 0.002	0.012 ± 0.008	0.013 ± 0.004	0.007 ± 0.004	0.005 ± 0.001
	63	Cyclohexanone, 2,2,6-trimethyl-	0.009 ± 0.007	0.065 ± 0.016	0.275 ± 0.351	0.014 ± 0.004	0.055 ± 0.018	0.522 ± 0.239	0.016 ± 0.010	0.009 ± 0.007	0.048 ± 0.047	0.049 ± 0.001	0.035 ± 0.016	0.070 ± 0.037	0.067 ± 0.016	0.066 ± 0.030	0.062 ± 0.026
		TERPENES
66	64	3-Carene - I	0.009 ± 0.005	0.007 ± 0.002	0.039 ± 0.014	0.024 ± 0.016	0.007 ± 0.002	0.013 ± 0.004	0.013 ± 0.009	0.008 ± 0.004	0.011 ± 0.005	0.011 ± 0.004	0.008 ± 0.006	0.010 ± 0.004	0.008 ± 0.005	0.013 ± 0.016	0.015 ± 0.013
67	65	d-Limonene - I	0.008 ± 0.004	0.004 ± 0.001	0.015 ± 0.003	0.017 ± 0.008	0.007 ± 0.002	0.012 ± 0.003	0.023 ± 0.004	0.014 ± 0.009	0.015 ± 0.003	0.007 ± 0.002	0.005 ± 0.003	0.005 ± 0.001	0.007 ± 0.002	0.023 ± 0.041	0.008 ± 0.001
68	66	Eucalyptol	0.012 ± 0.002	0.005 ± 0.002	0.034 ± 0.007	0.008 ± 0.003	0.010 ± 0.003	0.008 ± 0.001	0.008 ± 0.001	0.009 ± 0.003	0.006 ± 0.002	0.013 ± 0.003	0.017 ± 0.003	0.009 ± 0.002	0.013 ± 0.003	0.017 ± 0.004	0.013 ± 0.004
69	67	γ-Terpinene - I	0.008 ± 0.005	0.008 ± 0.004	0.011 ± 0.002	0.007 ± 0.003	0.008 ± 0.004	0.006 ± 0.003	0.015 ± 0.014	0.015 ± 0.008	0.013 ± 0.009	0.009 ± 0.008	0.005 ± 0.001	0.008 ± 0.003	0.037 ± 0.004	0.006 ± 0.003	0.006 ± 0.002
70	68	Terpinolene - I	0.009 ± 0.004	0.006 ± 0.003	0.013 ± 0.004	0.013 ± 0.007	0.018 ± 0.006	0.012 ± 0.006	0.012 ± 0.010	0.015 ± 0.009	0.009 ± 0.008	0.015 ± 0.005	0.009 ± 0.007	0.007 ± 0.004	0.008 ± 0.003	0.017 ± 0.028	0.007 ± 0.003
72	69	α-Copaene	0.009 ± 0.002	0.008 ± 0.004	0.018 ± 0.003	0.066 ± 0.039	0.034 ± 0.015	0.038 ± 0.023	0.059 ± 0.026	0.054 ± 0.026	0.023 ± 0.008	0.070 ± 0.010	0.068 ± 0.009	0.051 ± 0.022	0.013 ± 0.010	0.069 ± 0.038	0.050 ± 0.005
73	70	β-Guaiene	0.059 ± 0.011	0.022 ± 0.013	0.021 ± 0.005	0.007 ± 0.003	0.007 ± 0.002	0.004 ± 0.002	0.009 ± 0.003	0.009 ± 0.006	0.006 ± 0.001	0.006 ± 0.001	0.006 ± 0.005	0.008 ± 0.001	0.187 ± 0.023	0.009 ± 0.003	0.010 ± 0.003
74	71	α-Farnesene	0.008 ± 0.003	0.006 ± 0.002	0.019 ± 0.009	0.019 ± 0.007	0.008 ± 0.001	0.012 ± 0.004	0.022 ± 0.010	0.014 ± 0.007	0.016 ± 0.002	0.008 ± 0.001	0.005 ± 0.003	0.007 ± 0.001	0.006 ± 0.002	0.022 ± 0.028	0.008 ± 0.001
75	72	β-Bisabolene	0.021 ± 0.004	0.006 ± 0.002	0.043 ± 0.004	0.134 ± 0.054	0.207 ± 0.113	0.116 ± 0.047	0.108 ± 0.093	0.143 ± 0.025	0.144 ± 0.049	0.106 ± 0.007	0.097 ± 0.016	0.135 ± 0.033	0.016 ± 0.004	0.216 ± 0.059	0.277 ± 0.059
76	73	Calamenene (isomer)	0.111 ± 0.032	0.098 ± 0.045	0.216 ± 0.108	0.089 ± 0.043	0.661 ± 0.787	0.374 ± 0.084	0.171 ± 0.115	0.159 ± 0.094	0.557 ± 0.110	0.071 ± 0.013	0.100 ± 0.031	0.612 ± 0.276	0.114 ± 0.025	0.254 ± 0.055	0.370 ± 0.101
77	74	α-Corocalene	0.101 ± 0.016	0.515 ± 0.143	0.496 ± 0.909	0.014 ± 0.009	0.010 ± 0.004	0.009 ± 0.005	0.012 ± 0.005	0.011 ± 0.004	0.009 ± 0.002	0.011 ± 0.005	0.010 ± 0.006	0.008 ± 0.003	0.090 ± 0.020	0.025 ± 0.045	0.009 ± 0.002
		C13-Norisoprenoids
78	75	1,5-Dimethylnaphthalene	0.009 ± 0.004	0.008 ± 0.006	0.059 ± 0.025	0.008 ± 0.003	0.009 ± 0.004	0.011 ± 0.009	0.013 ± 0.003	0.009 ± 0.005	0.014 ± 0.007	0.015 ± 0.006	0.008 ± 0.005	0.009 ± 0.005	0.014 ± 0.003	0.021 ± 0.020	0.023 ± 0.011
79	76	β-Selinene	0.011 ± 0.006	0.006 ± 0.004	0.033 ± 0.015	0.014 ± 0.011	0.012 ± 0.010	0.052 ± 0.039	0.027 ± 0.017	0.023 ± 0.019	0.026 ± 0.009	0.037 ± 0.029	0.056 ± 0.034	0.025 ± 0.017	0.007 ± 0.009	0.048 ± 0.013	0.042 ± 0.017
80	77	1,6-Dimethyl-4-isopropylnaphthalene	0.025 ± 0.015	0.013 ± 0.004	0.049 ± 0.021	0.136 ± 0.038	0.074 ± 0.014	0.108 ± 0.028	0.196 ± 0.094	0.132 ± 0.066	0.100 ± 0.025	0.282 ± 0.124	0.211 ± 0.089	0.275 ± 0.089	0.024 ± 0.021	0.167 ± 0.069	0.163 ± 0.070
		I - Identified (identification confirmed by reference standard (retention index and mass spectrometry)

## Sheet: Table S2Oenological parameters 
Table S2- Oenological parameters
Wines	Parameters	2020						2021						2022						2023						2024
		Wine 1	Wine2	Wine 1	Wine2	Wine 1	Wine2	Wine 1	Wine2	Wine 1	Wine2	Wine 1	Wine2	Wine 1	Wine2	Wine 1	Wine2	Wine 1	Wine2	Wine 1	Wine2	Wine 1	Wine2	Wine 1	Wine2	Wine 1	Wine2	Wine 1	Wine2	Wine 1	Wine2
		Alicante Bouschet	Alicante Bouschet	Touriga Nacional	Touriga Nacional	Trincadeira	Trincadeira	Alicante Bouschet	Alicante Bouschet	Touriga Nacional	Touriga Nacional	Trincadeira	Trincadeira	Alicante Bouschet	Alicante Bouschet	Touriga Nacional	Touriga Nacional	Trincadeira	Trincadeira	Alicante Bouschet	Alicante Bouschet	Touriga Nacional	Touriga Nacional	Trincadeira	Trincadeira	Alicante Bouschet	Alicante Bouschet	Touriga Nacional	Touriga Nacional	Trincadeira	Trincadeira
	Free SO2 (g/dm³)	14	13	8	10	9	10	4	4	5	5	12	18	4	4	5	5	12	18	7	5	15	13	8	8	19	18	14	14	14	16
	Total SO2 (g/dm³)	32	32	22	23	24	25	28	27	27	27	38	41	28	27	27	27	38	41	14	28	29	28	25	25	41	42	32	30	30	32
	Alcoholic (% v/v)	12.6	12.5	11.5	11.4	13.6	13.2	12.9	13.2	13	12.6	12.7	13.2	12.9	13.2	13	12.6	12.7	13.2	16	16	14.5	14.9	14.7	14.7	12.1	12	13.8	13.8	13.9	14
	Reducing sugars (g/dm³)	1.7	1.8	1.6	2	2.2	2.2	2.2	2.2	2	2.1	1.1	1.1	2.2	2.2	2	2.1	1.1	1.1	5	5	0.7	0.7	1.2	1.2	1.1	1.1	2.3	2.3	1.9	1.9
	Total acidity (acid tartaric g/dm³)	4.91	5.55	5.09	4.89	6.04	6.02	7.3	6.36	5.6	5.42	6.89	6.43	7.3	6.36	5.6	5.42	6.89	6.43	6.9	7.17	4.63	4.71	5.51	5.37	5.82	6.08	5.84	5.5	6.46	6.08
	pH	3.6	3.48	3.57	3.65	3.54	3.5	3.53	3.35	3.66	3.69	3.5	3.53	3.53	3.35	3.66	3.69	3.5	3.53	3.56	3.56	4.15	4.16	3.45	3.89	3.68	3.67	4.2	3.51	3.51	3.56
	Volatile acidity (acid acetic g/dm³)	0.48	0.45	0.54	0.57	0.72	0.72	0.72	0.54	0.75	0.72	0.48	0.66	0.72	0.54	0.75	0.72	0.48	0.66	0.8	0.9	0.78	0.78	1.05	0.72	0.36	0.42	0.39	0.45	0.45	0.45
